# Supplementary material for: Data-driven modeling of core gene regulatory network underlying leukemogenesis in IDH mutant AML
Source: NPJ Syst Biol Appl. 2024 Apr 9;10:38. doi: 10.1038/s41540-024-00366-0 (PMC11003984; doi:10.1038/s41540-024-00366-0)
Supplement: Supplementary file 3 — Supplementary Data 2 [file 41540_2024_366_MOESM3_ESM.xlsx]

## Sheet: targetGenes_by_TF
Transcription Factors	Target Gene Counts	Target Genes
E2F1	735	AARS,AASDHPPT,ABCA1,ABCB1,ABCB10,ACSL1,ACSM5,ACTR2,ACTR5,ADA,ADA2,ADAM8,ADAMTS1,ADAMTS14,ADD3,ADGRE1,ADGRG5,ADH6,AGER,AGPAT4,AK3,ALDH1A1,ALG12,ALKBH4,ALOX5AP,AMDHD1,AMMECR1L,AMPD3,ANKRD16,ANKRD26,ANKRD27,ANXA13,AP1B1,APAF1,APLP1,APP,AR,ARC,ARHGAP20,ARHGAP36,ARHGEF17,ARL10,ARMC4,ARMC8,ARNT,ARPC5L,ASCC2,ASF1B,ATAD2,ATG5,ATM,ATP5F1,ATP6V0B,ATP6V1E1,AURKA,AURKB,B9D1,BBC3,BCL10,BCL2,BDH1,BEAN1,BECN1,B…
E2F4	297	ABCA1,ABCG1,ACTA1,ACTG1,ACTR5,ADARB1,AKR7A2,ALDH5A1,ANLN,APLN,APRT,AR,ARHGDIG,ATM,ATN1,AURKB,BACH1,BARD1,BCL11A,BECN1,BIRC5,BRCA1,BRD2,BUB3,CALB2,CALM1,CALR,CAV1,CBS,CBX5,CCDC78,CCNA2,CCNB1,CCND1,CDC25A,CDC37L1,CDC45,CDC6,CDH13,CDK1,CDK2,CENPE,CFAP20,CHEK1,CIB2,CKS1B,CKS2,COL4A1,COL4A2,COX7C,CREG1,CSE1L,CSF1,CSTF1,CTH,CUTC,CUX1,CYP1B1,DBF4,DECR2,DHFR,DIRAS3,DLEU1,DMRT1,DPP4,DRG1,DUT,E2F2,E2F3,EGR…
MYC	871	ABCB10,ABCB6,ABCC4,ABL1,ACADM,ACE,ACHE,ACO2,ACOX1,ACP5,ACPP,ACTG1,ACTR3,ACYP2,ADCY9,ADGRE5,AGPS,AHCYL1,AHSG,AIFM1,AIMP2,AKAP1,AKAP9,AKR1A1,AKR1B10,AKR7A2,ALDH9A1,ALG5,AMD1,AMPD2,AMPD3,AOX2P,AP4M1,APBA3,APC,APEX1,APP,AQR,ARF1,ARF4,ARFGAP2,ARFIP2,ARID4A,ARL1,ARL6IP5,ARPP19,ARRB2,ARSB,ASAH1,ASB1,ASB16-AS1,ASCL2,ASH2L,ASS1,ATF3,ATF4,ATF6,ATF7,ATM,ATP1A2,ATP5S,ATP6V1G2,ATXN10,AVP,AXIN2,B4GALNT2,BAG2,B…
TP53	399	ABCB1,ABCC1,ABCC2,ABCC3,ABCC4,ADGRB1,ADGRB2,AFP,AIFM2,AKT1,ALDH1A3,ALKBH2,ALOX5,AMH,ANKRD1,ANTXR1,APAF1,APCS,AQP1,AQP3,ARID3A,ATF3,ATM,ATR,BAG1,BAK1,BAX,BBC3,BCL2,BCL2L1,BCL3,BDKRB1,BDKRB2,BGLAP,BIRC2,BIRC3,BIRC5,BIRC6,BIRC7,BIRC8,BLM,BRCA1,BRCA2,BTG1,BTG2,BTG3,BTS1,CABLES1,CARM1,CASP1,CASP3,CASP8,CAV1,CCNA1,CCNA2,CCNB1,CCNB2,CCND1,CCNE1,CCNG1,CCNG2,CCNH,CD82,CDC14A,CDC14B,CDC25C,CDH13,CDK1,CDK2,…
STAT3	206	A2M,ABCA1,AKAP12,AKT1,AR,B3GAT3,BACE1,BCL2,BCL2L1,BCL6,BHLHE40,BIRC5,BST2,CCL11,CCL2,CCL20,CCND1,CCND2,CCND3,CD40,CD46,CDH1,CDK4,CDKN1A,CDKN1B,CEBPB,CFB,CFLAR,CHI3L1,CISH,COPS5,CPT1A,CPT1B,CPT1C,CREBBP,CRP,CSRP1,CTGF,CXCL8,CYP19A1,CYR61,DDIT3,DIRAS3,DNMT1,EGFR,EHHADH,EP300,EPAS1,ESR2,ETV6,EXOC3,F2R,FAAH,FAS,FASN,FCGR1A,FGF1,FGF2,FGG,FGL1,FLT3,FOS,GAST,GFAP,GREB1,HAMP,HGF,HIF1A,HMOX1,HP,HSP90AA2P,…
PAX5	75	BAX,BCL2,BLK,CCND1,CD19,CD79A,CDKN1A,FCER2,FHL2,KCNH8,LEF1,MET,MMP1,MYCN,PRDM1,PRKCE,RAG2,RB1,TERT,TIMP1,TP53,XBP1,PAX8-AS1,CASP9,DNMT3A,NECAB3,PSAT1,CLUL1,REPS2,HOOK3,RNF170,GNA11,CDKN2A,CHST2,MCM3AP-AS1,LSS,PCNT,WDFY1,GRK6,C9orf47,FUS,IQSEC1,KLF10,MFSD14B,ARHGEF40,LINC00473,ELF4,NUDT14,NALCN,ZG16B,ZFYVE16,ARHGAP21,DOK4,WDR1,FAM155B,KRT15,ARHGEF11,PCBP3,RGS12,SEMA3F,FAM228B,SF3B6,SLC16A7,PTPRN2-…
RB1	46	ABL1,ATF2,BIRC5,BRCA1,CCNA1,CCNA2,CCND1,CCND2,CCND3,CCNE1,CCNE2,CDH1,CDK1,CDK2,CDK4,CDK6,CDKN1A,DDIT3,DHFR,DNMT3A,E2F1,E2F2,E2F3,EBNA1BP2,ELF1,FGFR1,FOS,HBP1,HDAC1,HDAC2,IGF1,MAP3K5,MDM2,MYC,PCNA,PPARG,RB1,RBL1,SFTPD,SP1,TFDP1,TFDP2,TGFBI,TP53BP2,VEGFA,WRN
POU2F1	128	ACSL1,ACSL3,AKR1C1,AKR1C2,AKR1C3,ALB,ALDOC,APC,AR,BCHE,BDKRB1,BFSP2,BUB1B,CAPN6,CCND1,CCR2,CCR5,CD79A,CD79B,CDX2,CITED1,CLC,COPS5,CSF2,CXCL8,CXCR5,CYP27B1,DES,EIF4G2,ENPP2,ERVW-1,ETS1,ETS2,EXOC3,FGF4,FGL2,GADD45A,GATA1,GCM1,GFI1B,GNRH1,GRM5,GTF2B,GYG1,HBG1,HCFC1,HDAC1,HIST2H2AA3,HIST2H2BE,HLA-DRA,HNF1B,HPGDS,ID1,IL13RA2,IL2,IL2RA,IL2RB,IL3,IL4,IL5,INS,ITGAX,IVL,JAG2,JUND,LCT,LGALS4,LIFR,LIPC,LPL,…
ETS2	104	ANGPT2,ANPEP,APP,ATP5B,BRCA1,CCNA2,CCND1,CD163,CD34,CD4,CDK1,CDKN1A,CDKN2A,CGA,CHGA,CHRNE,CSF2,CSF3R,CXCL8,CYP11A1,DUSP6,EGR1,ERG,ETS1,FGF1,FLI1,FLII,FLT1,FOS,FOSL1,GATA1,GBA,HBEGF,HPSE,ICAM1,IL12B,IL2,IL5,JAK3,JUN,JUNB,KRAS,KRT18,LCK,LIF,MAPK1,MAPK3,MDM2,MGAT5B,MMP1,MMP2,MMP3,MMP9,MSR1,MYB,MYBL1,MYC,NAE1,NOL3,NTRK1,PDE7A,PLAU,PSEN1,PTHLH,SPP1,SURF1,SURF2,TAL1,TERT,TFEC,TGFBR2,THBD,TLR9,TNC,TP53,…
GATA1	58	AGGF1,ALAS2,BACE1,BACH1,BDKRB1,BST2,CBFB,CCR3,CDA,CDC6,CEBPA,COPS5,CYBB,DACH1,DICER1,DPYSL2,EPO,EPOR,F13A1,FCER1A,FLI1,FURIN,GATA1,GFI1B,GNAS,GP1BA,GP1BB,GP6,GP9,GYPB,HBA1,HBA2,HBB,HBE1,HBG1,HEMGN,IFNG,IL1RL1,ITGA2B,KLF1,LTBP4,MPL,MUC1,NFE2,PBXIP1,PF4,PPOX,PRG2,PTGFR,RUNX1,SEMG1,SMAD1,SPI1,ST2,TAL1,TBXA2R,WT1,ZNF268
NFIC	177	ACT,ADA,ADH6,AFP,AGT,AGXT,AHSG,ALAS1,ALDOA,AMELX,AMELY,APOA2,ARG1,ARID4A,ATP1A1,C4A,C4BPB,CCL2,CGA,COL18A1,COL1A1,COL3A1,CSH1,CSNK2A1,CSNK2A2,CYP11A1,CYP17A1,CYP1A1,CYP1A2,CYP27B1,DDB1,DDB2,EDN1,ELN,F13A1,F3,F9,FABP7,FN1,FOS,GFAP,GH2,GIF,GNRH1,GOT1,GTF3C1,GTF3C2,GUCY1B3,HBA2,HGF,HMGB1,HMGCS2,HMOX1,HNRNPA1,HRAS,HSD11B2,HSPA1A,IL6,INSR,IRF3,IRS2,ITGA5,JUN,KRT17,LHCGR,MATN1,MBL2,MBP,MED21,MYC,NDUFA1…
MYBL2	8	CCNA1,CCND1,COL1A1,MYBL2,MYC,NCL,PSG1,SP1
MYCN	49	ABCB1,ABCC1,BAX,BIRC5,BMI1,CD44,CDK6,CDKN1A,CDKN1B,CIITA,CLU,CTSD,DDB1,DKK3,EFNB3,GRHL1,HDAC2,HLA-A,HLA-B,HLA-C,HLA-E,HLA-F,HLA-G,ID2,IFNG,LRRN3,LXN,MCM10,MCM2,MCM3,MCM4,MCM5,MCM6,MCM7,MCM8,MDM2,MIR202,MXI1,MYBL2,MYCL,NDRG1,NES,NGFR,NTRK1,SKP2,TERT,TH,TP53,TP53INP1
TFDP1	91	CAV1,CCNE1,CCNE2,CDK1,DHFR,MYBL2,MYC,NRIP1,PCNA,RB1,RBL1,RBL2,RRM1,SMAD2,SMAD3,SMAD4,TP53,TYMS,CLN8,KLF16,ZBTB46,PCBP3,SKI,QKI,B4GALNT4,IRS2,METRNL,CACNA1H,MAZ,USF2,AXIN1,SFMBT1,CTBP1,TAF4,KLF13,SLC2A4RG,TRAF3,ADRA2C,KLF3,DIP2C,FGFRL1,KLF11,ZNF367,NSD2,BRD3,KMT2C,CACNA1C,AFDN,SAMD1,PKNOX1,CBX2,PDZD4,MEX3D,PHF10,AGAP1,TCF3,NAT8L,AFDN-DT,TCFL5,PPP1R26,FARP2,SDK1,ZNF236-DT,CTBP1-DT,CAMTA1,NMT2,RHEB,…
E2F5	9	FSHR,LOXL2,MYC,RBL1,RBL2,SMAD2,SMAD3,SMAD4,TEX19
RARA	174	ABCB1,ABCC3,AKR1B1,ALB,ALPP,AMH,ANGPTL4,ANXA8,AR,AREG,ASB2,BCL2,C21orf33,CCNA1,CD38,CDH13,CDK7,CDKN1A,CETP,CRABP1,CRABP2,CRH,CXCL8,CXCR5,CYP19A1,CYP1A1,CYP26A1,ELF4,ESR1,ETS1,FBP2,FGFBP1,FGFR1,GADD45A,GADD45B,GADD45G,GNRH2,GSTP1,HCK,HES1,HNF1A,HNF1B,HNF4A,HOXA1,HOXA4,HOXA7,HOXB4,HOXD4,HSD17B1,HSD17B2,IBSP,ICAM1,IL2,IL6,INS,JUN,JUP,KHSRP,KLF5,KRT19,MACROD1,MAOB,MIF,MUC1,MUC4,MUC5AC,MYCN,MYH6,NCOA1…
USF2	94	ABCA1,ACACA,ALB,APC,APOA2,APOA5,APOC3,APOE,APP,ASCL2,ASPH,ATP2A2,ATP5A1,AVP,B2M,B4GALNT2,B4GALT5,BRCA1,BRCA2,CAD,CALCA,CBS,CCNB1,CCND2,CD2,CEACAM1,CEACAM5,CEACAM6,CEBPA,CEL,CFTR,CGA,CHGA,CITED1,CTSB,CTSD,CXCR2,CXCR4,CYP19A1,CYP1A2,DFFB,DUSP1,DUSP12,EPAS1,FBP1,FCER1A,FGA,FMR1,FSHR,G6PC2,GH2,GHRL,GLI1,HIF1A,HMOX1,HOXB4,IAPP,IGF2R,IL3,INS,LAMA4,LIPC,LIPE,MYH9,MYOC,NR5A1,P4HA1,PDX1,PF4,PIGR,PKLR,POU2…
DNMT1	31	BAG1,BIRC5,BMP2,CASP8,CDH1,CDKN2A,CDKN2B,CXCR4,EPCAM,ESR1,GAD1,HDAC1,IL3,IL32,KIR2DL3,MBD2,MGMT,MSH2,PROM1,RASSF1,RB1,RELN,RGS10,RUNX3,SFRP1,SFRP5,TERT,TIMP3,TNFRSF10B,TP53,VEGFA
DNMT3A	12	CDH6,CDKN1A,CDKN2A,IGFBP3,JUP,MDM2,POU5F1,RB1,SETDB1,SFRP1,SFRP5,LINC01115
E2F2	213	ABCB10,ACCS,ACSL1,ACTR6,ADAMTS14,ADD3,AGPAT4,AMDHD1,AMPD3,AOC2,AOC3,ARHGAP36,ARID3B,ARL6IP5,ARMC4,ASB14,ASB9,ATG16L2,BCL9L,BECN1,BIK,BLVRA,BRD2,BTBD7,C11orf54,C16orf62,C1orf123,C1S,C20orf85,C21orf58,C9orf72,CACUL1,CASR,CBLN1,CCDC33,CCNA1,CCNA2,CCNE1,CCNE2,CCP110,CD320,CDC45,CDCA3,CDK2,CDKN2C,CEBPA-AS1,CELF1,CLASP2,CLIP1,CLTC,CUX1,DCAF7,DCLK1,DCTN3,DEC1,DNAAF2,DOCK9,DPF2,DPH5,DTX1,DYNC2H1,EIF3A,EL…
TP63	22	BAX,BRCA1,CDKN1A,DDB2,DDIT4,DEC1,EVPL,FDXR,HNRNPAB,ID2,KLF4,PPARA,S100A2,SERPINB5,SMARCD3,SSRP1,TCF4,VDR,XPC,ZNF750,RNF213,TFDP1
ATM	26	APLF,BAX,BCL2,CDKN1A,CFLAR,CHEK1,CHEK2,DUSP1,FAS,FOXM1,GADD45A,HIPK2,IGF1R,KLRK1,MCL1,MTF1,PBK,PCNA,PMAIP1,PVR,SLC2A1,SP1,TERF1,TNFRSF10B,TP53,VEGFA
IRF3	65	ABCC2,CCL2,CCL5,CD40,CD80,CD86,CXCL10,CXCL11,CXCL9,IFNA1,IFNB1,IFNL1,IKBKE,IKBKG,IRF5,IRF7,MAVS,PIN1,PURA,SOCS2,TANK,TBK1,TLR3,TLR4,TNPO1,ZBP1,PCNX2,IFIT1,CLEC4E,PCDH17,TMEM220,MTIF2,CCDC88A,RAB3GAP1,GPR1,SENP7,TNFSF10,GNB4,DDX60L,HMMR,FABP7,MORF4L2-AS1,SDE2,RNFT2,SPRING1,CDH24,ZNF710,S1PR4,ZNF574,ZNF677,STK36,RNF25,C20orf96,RBMS3,MECOM,ADGRL3,EFNA5,EBF1,BTN2A2,TNFRSF10B,LINC00968,UBE2W,NEGR1,RFX…
MCM3	9	CDC45,CDC7,DBF4,ORC1,ORC2,ORC3,ORC4,ORC5,ORC6
MCM5	10	CDC45,CDC7,DBF4,ORC1,ORC2,ORC3,ORC4,ORC5,ORC6,STAT1
SMARCA4	9	ABCG2,CAD,CCND1,CD44,CDH1,CDKN1A,CDKN2A,FOS,MECOM
IRF7	31	ATF4,CCL5,CD80,CHUK,CXCL10,IFNA1,IFNA10,IFNA13,IFNA14,IFNA16,IFNA17,IFNA2,IFNA21,IFNA4,IFNA5,IFNA6,IFNA7,IFNA8,IFNB1,IFNL1,IFNL2,IFNL3,IKBKE,IKBKG,IRAK1,NR1H4,SPP1,TBK1,TRAF6,ZBP1,S1PR4
EBF1	54	ATF5,MIR3667HG,GPR153,KNDC1,IGLL1,IGFALS,EXOC3,EXOC3-AS1,BCL7A,TENT5C,FAM110C,SAMD14,WNK4,UNC13D,GMEB2,METRNL,ZNF746,ZDHHC8,KCNQ1OT1,RPRML,CEBPA-DT,OSBPL6,NCOR2,PLEKHH1,PGF,ESYT2,SMIM1,CHD4,LSM14B,DUS1L,PRKX,GLYR1,SAP30L,FNBP1,SLC6A8,APRT,HES2,ZDHHC2,CD99L2,HELZ,PPP4R1L,CEBPD,SLAIN1,C4orf48,GLIPR2,ZCCHC2,SKIL,SMIM5,MPC1,PJVK,PRKRA,SHB,MNX1-AS1,ZFP36L2
CTBP1	12	BRCA1,BRCA2,CLDN7,KRT18,LEF1,MECOM,RBPJ,RBPJL,RUNX1,TCF7,TCF7L1,TCF7L2
